# Supplementary material for: Fat mass and obesity associated (FTO)-mediated N6-methyladenosine modification of Krüppel-like factor 3 (KLF3) promotes osteosarcoma progression
Source: Bioengineered. 2022 Mar 21;13(4):8038–50. doi: 10.1080/21655979.2022.2051785 (PMC9161850; doi:10.1080/21655979.2022.2051785)
Supplement: Supplemental Material [file KBIE_A_2051785_SM4417.zip]

Archive with 3 entries (2 files):
- supplementary/
- supplementary/Supplementary Table 1.xlsx
- supplementary/Supplementary Table 2.xlsx
