# Supplementary material for: Fat mass and obesity associated (FTO)-mediated N6-methyladenosine modification of Krüppel-like factor 3 (KLF3) promotes osteosarcoma progression
Source: Bioengineered. 2022 Mar 21;13(4):8038–50. doi: 10.1080/21655979.2022.2051785 (PMC9161850; doi:10.1080/21655979.2022.2051785)
Supplement: Supplemental Material [file KBIE_A_2051785_SM4417.zip › supplementary/Supplementary Table 1.xlsx]

## Sheet: Sheet1
Supplementary Table 1. Clinicopathologic information of osteosarcoma patients
Patient Number	Gender	Age, years	Tumor size, cm	Metastasis	AJCC/TNM stage	Follow-up time (months)	Survival state	IHC score of FTO
1	Male	12	4.3	No	I-II	62	Survival	3
2	Male	16	5.4	No	I-II	65	Survival	2
3	Male	9	6.1	No	I-II	53	Death	2
4	Male	14	4.2	Yes	III-IV	23	Death	1
5	Male	15	3	Yes	III-IV	23	Death	6
6	Male	17	6.8	Yes	III-IV	17	Death	9
7	Male	18	7.2	No	I-II	65	Survival	8
8	Male	21	2.4	Yes	III-IV	13	Death	4
9	Male	25	3.9	Yes	III-IV	47	Death	6
10	Male	19	1.1	Yes	III-IV	12	Death	6
11	Female	14	5.9	No	I-II	61	Survival	0
12	Female	16	7.8	No	I-II	62	Survival	4
13	Female	18	6.35	No	I-II	61	Survival	4
14	Female	19	3.8	No	I-II	47	Death	2
15	Female	23	4.1	No	I-II	65	Survival	3
16	Female	19	2.5	Yes	III-IV	63	Survival	1
17	Female	21	7.3	Yes	III-IV	51	Death	6
18	Female	25	6.7	Yes	III-IV	51	Death	9
19	Female	28	5.2	Yes	III-IV	55	Death	9
20	Female	19	2.6	Yes	III-IV	6	Death	6
21	Male	7	8.3	No	I-II	65	Survival	3
22	Male	9	9	No	I-II	62	Survival	6
23	Male	13	8.2	No	I-II	65	Survival	6
24	Male	17	11.3	Yes	III-IV	29	Death	9
25	Male	15	9	Yes	III-IV	7	Death	12
26	Male	12	8.4	Yes	III-IV	42	Death	6
27	Male	11	8.9	Yes	III-IV	52	Death	12
28	Male	19	9.5	Yes	III-IV	30	Death	3
29	Male	22	11.3	Yes	III-IV	20	Death	8
30	Male	20	10.2	Yes	III-IV	22	Death	9
31	Male	18	11.4	No	I-II	62	Survival	12
32	Male	25	9.6	Yes	III-IV	18	Death	8
33	Male	21	8.9	Yes	III-IV	14	Death	9
34	Male	25	13.8	Yes	III-IV	62	Survival	6
35	Male	19	11.4	Yes	III-IV	63	Survival	8
36	Male	25	9.1	No	I-II	63	Survival	12
37	Female	9	10.5	No	I-II	63	Survival	0
38	Female	7	11.7	Yes	III-IV	53	Death	8
39	Female	13	8.7	Yes	III-IV	36	Death	9
40	Female	28	8.2	Yes	III-IV	39	Death	2
41	Female	19	9.8	No	III-IV	60	Death	6
42	Female	21	10.8	Yes	III-IV	39	Death	12
