# Supplementary material for: Fat mass and obesity associated (FTO)-mediated N6-methyladenosine modification of Krüppel-like factor 3 (KLF3) promotes osteosarcoma progression
Source: Bioengineered. 2022 Mar 21;13(4):8038–50. doi: 10.1080/21655979.2022.2051785 (PMC9161850; doi:10.1080/21655979.2022.2051785)
Supplement: Supplemental Material [file KBIE_A_2051785_SM4417.zip › supplementary/Supplementary Table 2.xlsx]

## Sheet: Sheet1
Supplementary Table 2. Correlation analyses between FTO expression and clinicopathologic variables in patients with OS.
Variables	Total (n=42)	FTO expression
		Low (%)	High (%)	P-value
Gender
Male	26	18 (26.9)	36 (73.1)	0.13
Female	16	8 (50.0)	8 (50.0)
Age, years
< 18	23	8 (34.8)	15 (65.2)	0.89
≥ 18	19	7 (36.8)	12 (63.2)
Tumor size, cm
≤ 8	20	11 (55.0)	9 (45.0)	0.013
> 8	22	4 (18.2)	18 (81.8)
Metastasis
No	16	10 (62.5)	6 (37.5)	0.004
Yes	26	5 (19.2)	21 (80.8)
AJCC/TNM stage
I-II	15	10 (66.7)	5 (33.3)	0.02
III-IV	27	5 (18.5)	22 (81.5)
P-values < 0.05 are indicated in bold.
